# Supplementary material for: Multifunctional Tannic Acid-Alendronate Nanocomplexes with Antioxidant, Anti-Inflammatory, and Osteogenic Potency
Source: Nanomaterials (Basel). 2021 Jul 13;11(7):1812. doi: 10.3390/nano11071812 (PMC8308329; doi:10.3390/nano11071812)
Supplement: Supplementary file 1 [file nanomaterials-11-01812-s001.zip]

Archive with 1 entries (1 files):
- nanomaterials-1284778-supplementary.pdf
